# Supplementary material for: Prevalence and Risk Factors Associated with the Recurrence of Infantile Hemangiomas After Discontinuation of Propranolol: A Systematic Review and Meta-Analysis
Source: J Clin Med. 2025 Nov 5;14(21):7846. doi: 10.3390/jcm14217846 (PMC12607970; doi:10.3390/jcm14217846)
Supplement: Supplementary file 1 [file jcm-14-07846-s001.zip]

Archive with 3 entries (3 files):
- Figure Supplemental.docx
- jcm-3909416 - Data S1search strategy .docx
- jcm-3909416 - PRISMA_2020_checklist.docx
